# Supplementary material for: Comparative Analysis of the Impact of Training through Simulation Using the Crisis Resource Management Tool for Primary Care Professionals
Source: Healthcare (Basel). 2024 Jan 17;12(2):230. doi: 10.3390/healthcare12020230 (PMC10815590; doi:10.3390/healthcare12020230)
Supplement: Supplementary file 1 [file healthcare-12-00230-s001.zip]

Archive with 1 entries (1 files):
- healthcare-2757026-supplementary.pdf
